# Supplementary material for: Effect of Gracilaria vermiculophylla Macroalga on Non-Alcoholic Fatty Liver Disease in Obese Rats
Source: Antioxidants (Basel). 2024 Mar 18;13(3):369. doi: 10.3390/antiox13030369 (PMC10968416; doi:10.3390/antiox13030369)
Supplement: Supplementary file 1 [file antioxidants-13-00369-s001.zip]

Archive with 1 entries (1 files):
- antioxidants-2864413-supplementary.pdf
